# Supplementary material for: A subset of viruses thrives following microbial resuscitation during rewetting of a seasonally dry California grassland soil
Source: Nat Commun. 2023 Sep 20;14:5835. doi: 10.1038/s41467-023-40835-4 (PMC10511743; doi:10.1038/s41467-023-40835-4)
Supplement: Supplementary file 4 — Supplementary Data 1 [file 41467_2023_40835_MOESM4_ESM.csv]

sample	reads	fraction	plot	time	sequencing	Total DNA(ng)
4Wh2oV_0h_P03	266769056	unf	3	0	virome	0.845
4Wh2oV_0h_P08	236992860	unf	8	0	virome	0.663
4Wh2oV_0h_P14	274741776	unf	14	0	virome	2.899
4Wh2oV_168h_P03	244106136	unf	3	168	virome	3.172
4Wh2oV_168h_P08	224158654	unf	8	168	virome	5.928
4Wh2oV_168h_P14	231608528	unf	14	168	virome	8.411
4Wh2oV_24h_P03	297185634	unf	3	24	virome	5.811
4Wh2oV_24h_P08	287053358	unf	8	24	virome	1.092
4Wh2oV_24h_P14	177334286	unf	14	24	virome	2.353
4Wh2oV_3h_P03	197752976	unf	3	3	virome	2.08
4Wh2oV_3h_P08	256248942	unf	8	3	virome	3.068
4Wh2oV_3h_P14	246829444	unf	14	3	virome	1.508
4Wh2oV_48h_P03	272484866	unf	3	48	virome	1.612
4Wh2oV_48h_P08	207841906	unf	8	48	virome	1.508
4Wh2oV_48h_P14	247571338	unf	14	48	virome	1.989
4Wh2oV_72h_P03	249216732	unf	3	72	virome	1.248
4Wh2oV_72h_P08	232499574	unf	8	72	virome	3.289
4Wh2oV_72h_P14	249204968	unf	14	72	virome	2.86
12C16O_0h_100_P08_1	40406716	1	8	0	metagenome
12C16O_0h_100_P08_2	35265151	2	8	0	metagenome
12C16O_0h_100_P08_3	35733907	3	8	0	metagenome
12C16O_0h_100_P08_4	36892676	4	8	0	metagenome
12C16O_0h_100_P08_5	36848190	5	8	0	metagenome
12C16O_0h_100_P14_2	36041147	2	14	0	metagenome
12C16O_0h_100_P14_3	36969564	3	14	0	metagenome
12C16O_0h_100_P14_4	39302276	4	14	0	metagenome
12C16O_0h_100_P14_5	36659905	5	14	0	metagenome
12C16O_0h_100_P16_1	36947636	1	16	0	metagenome
12C16O_0h_100_P16_2	37340489	2	16	0	metagenome
12C16O_0h_100_P16_3	34504682	3	16	0	metagenome
12C16O_0h_100_P16_4	33334986	4	16	0	metagenome
12C16O_0h_100_P16_5	33664386	5	16	0	metagenome
12C16O_0h_50_P09_1	40475511	1	9	0	metagenome
12C16O_0h_50_P09_2	45173734	2	9	0	metagenome
12C16O_0h_50_P09_3	45671833	3	9	0	metagenome
12C16O_0h_50_P09_4	38636558	4	9	0	metagenome
12C16O_0h_50_P09_5	34624401	5	9	0	metagenome
12C16O_0h_50_P10_1	46914349	1	10	0	metagenome
12C16O_0h_50_P10_2	44815964	2	10	0	metagenome
12C16O_0h_50_P10_3	40376378	3	10	0	metagenome
12C16O_0h_50_P10_4	35738051	4	10	0	metagenome
12C16O_0h_50_P10_5	33922381	5	10	0	metagenome
12C16O_0h_50_P13_1	49188959	1	13	0	metagenome
12C16O_0h_50_P13_2	42779789	2	13	0	metagenome
12C16O_0h_50_P13_3	43223678	3	13	0	metagenome
12C16O_0h_50_P13_4	37290071	4	13	0	metagenome
12C16O_0h_50_P13_5	37090567	5	13	0	metagenome
12C16O_168h_100_P08_1	36173331	1	8	168	metagenome
12C16O_168h_100_P08_2	33749306	2	8	168	metagenome
12C16O_168h_100_P08_3	41512184	3	8	168	metagenome
12C16O_168h_100_P08_4	36440172	4	8	168	metagenome
12C16O_168h_100_P08_5	37970947	5	8	168	metagenome
12C16O_168h_100_P14_1	40841492	1	14	168	metagenome
12C16O_168h_100_P14_2	38970932	2	14	168	metagenome
12C16O_168h_100_P14_3	40622628	3	14	168	metagenome
12C16O_168h_100_P14_4	37798180	4	14	168	metagenome
12C16O_168h_100_P14_5	37501482	5	14	168	metagenome
12C16O_168h_100_P16_1	38407726	1	16	168	metagenome
12C16O_168h_100_P16_2	40719459	2	16	168	metagenome
12C16O_168h_100_P16_3	35479836	3	16	168	metagenome
12C16O_168h_100_P16_4	38659583	4	16	168	metagenome
12C16O_168h_100_P16_5	39111292	5	16	168	metagenome
12C16O_168h_50_P09_1	42412422	1	9	168	metagenome
12C16O_168h_50_P09_2	42643605	2	9	168	metagenome
12C16O_168h_50_P09_3	37824077	3	9	168	metagenome
12C16O_168h_50_P09_4	38255985	4	9	168	metagenome
12C16O_168h_50_P09_5	35470397	5	9	168	metagenome
12C16O_168h_50_P10_1	42185803	1	10	168	metagenome
12C16O_168h_50_P10_2	42193041	2	10	168	metagenome
12C16O_168h_50_P10_3	38477191	3	10	168	metagenome
12C16O_168h_50_P10_4	37099386	4	10	168	metagenome
12C16O_168h_50_P10_5	33161127	5	10	168	metagenome
12C16O_168h_50_P13_1	40638218	1	13	168	metagenome
12C16O_168h_50_P13_2	38807183	2	13	168	metagenome
12C16O_168h_50_P13_3	37453629	3	13	168	metagenome
12C16O_168h_50_P13_4	35835502	4	13	168	metagenome
12C16O_168h_50_P13_5	37837958	5	13	168	metagenome
12C16O_24h_100_P08_1	33238861	1	8	24	metagenome
12C16O_24h_100_P08_2	37264902	2	8	24	metagenome
12C16O_24h_100_P08_3	37644515	3	8	24	metagenome
12C16O_24h_100_P08_4	36328347	4	8	24	metagenome
12C16O_24h_100_P08_5	39101072	5	8	24	metagenome
12C16O_24h_100_P14_1	37289063	1	14	24	metagenome
12C16O_24h_100_P14_2	36212471	2	14	24	metagenome
12C16O_24h_100_P14_3	35941446	3	14	24	metagenome
12C16O_24h_100_P14_4	36883749	4	14	24	metagenome
12C16O_24h_100_P14_5	37343711	5	14	24	metagenome
12C16O_24h_100_P16_1	34126110	1	16	24	metagenome
12C16O_24h_100_P16_2	37123019	2	16	24	metagenome
12C16O_24h_100_P16_3	39815639	3	16	24	metagenome
12C16O_24h_100_P16_4	36982222	4	16	24	metagenome
12C16O_24h_100_P16_5	44217446	5	16	24	metagenome
12C16O_48h_100_P08_1	39379599	1	8	48	metagenome
12C16O_48h_100_P08_2	33340067	2	8	48	metagenome
12C16O_48h_100_P08_3	36799128	3	8	48	metagenome
12C16O_48h_100_P08_4	37928214	4	8	48	metagenome
12C16O_48h_100_P08_5	37683531	5	8	48	metagenome
12C16O_48h_100_P14_1	37877026	1	14	48	metagenome
12C16O_48h_100_P14_2	37407912	2	14	48	metagenome
12C16O_48h_100_P14_3	37653996	3	14	48	metagenome
12C16O_48h_100_P14_4	37140192	4	14	48	metagenome
12C16O_48h_100_P14_5	36728755	5	14	48	metagenome
12C16O_48h_100_P16_1	37415151	1	16	48	metagenome
12C16O_48h_100_P16_2	34691810	2	16	48	metagenome
12C16O_48h_100_P16_3	43642491	3	16	48	metagenome
12C16O_48h_100_P16_4	43735608	4	16	48	metagenome
12C16O_48h_100_P16_5	39161201	5	16	48	metagenome
12C16O_48h_50_P09_1	46752684	1	9	48	metagenome
12C16O_48h_50_P09_2	34837952	2	9	48	metagenome
12C16O_48h_50_P09_3	37267180	3	9	48	metagenome
12C16O_48h_50_P09_4	35225665	4	9	48	metagenome
12C16O_48h_50_P09_5	36551215	5	9	48	metagenome
12C16O_48h_50_P10_1	45840722	1	10	48	metagenome
12C16O_48h_50_P10_2	37254330	2	10	48	metagenome
12C16O_48h_50_P10_3	36442737	3	10	48	metagenome
12C16O_48h_50_P10_4	37073152	4	10	48	metagenome
12C16O_48h_50_P10_5	37691482	5	10	48	metagenome
12C16O_48h_50_P13_1	47027095	1	13	48	metagenome
12C16O_48h_50_P13_2	41467546	2	13	48	metagenome
12C16O_48h_50_P13_3	38205800	3	13	48	metagenome
12C16O_48h_50_P13_4	40192413	4	13	48	metagenome
12C16O_48h_50_P13_5	45696400	5	13	48	metagenome
12C16O_72h_100_P08_1	35696824	1	8	72	metagenome
12C16O_72h_100_P08_2	37180727	2	8	72	metagenome
12C16O_72h_100_P08_3	43346825	3	8	72	metagenome
12C16O_72h_100_P08_4	38520479	4	8	72	metagenome
12C16O_72h_100_P08_5	38329952	5	8	72	metagenome
12C16O_72h_100_P14_1	42464063	1	14	72	metagenome
12C16O_72h_100_P14_2	47043319	2	14	72	metagenome
12C16O_72h_100_P14_3	38096177	3	14	72	metagenome
12C16O_72h_100_P14_4	38689806	4	14	72	metagenome
12C16O_72h_100_P14_5	34059253	5	14	72	metagenome
12C16O_72h_100_P16_1	37185690	1	16	72	metagenome
12C16O_72h_100_P16_2	41327141	2	16	72	metagenome
12C16O_72h_100_P16_3	37075344	3	16	72	metagenome
12C16O_72h_100_P16_4	36260085	4	16	72	metagenome
12C16O_72h_100_P16_5	39200803	5	16	72	metagenome
12C18O_168h_100_P08_1	36096504	1	8	168	metagenome
12C18O_168h_100_P08_2	34743299	2	8	168	metagenome
12C18O_168h_100_P08_3	34464535	3	8	168	metagenome
12C18O_168h_100_P08_4	36388744	4	8	168	metagenome
12C18O_168h_100_P08_5	35035334	5	8	168	metagenome
12C18O_168h_100_P14_1	39995914	1	14	168	metagenome
12C18O_168h_100_P14_2	38479638	2	14	168	metagenome
12C18O_168h_100_P14_3	38162121	3	14	168	metagenome
12C18O_168h_100_P14_4	37720946	4	14	168	metagenome
12C18O_168h_100_P14_5	38256789	5	14	168	metagenome
12C18O_168h_100_P16_1	34572054	1	16	168	metagenome
12C18O_168h_100_P16_2	37217421	2	16	168	metagenome
12C18O_168h_100_P16_3	36450088	3	16	168	metagenome
12C18O_168h_100_P16_4	39366213	4	16	168	metagenome
12C18O_168h_100_P16_5	38349449	5	16	168	metagenome
12C18O_168h_50_P09_1	36686569	1	9	168	metagenome
12C18O_168h_50_P09_2	36785417	2	9	168	metagenome
12C18O_168h_50_P09_3	36200581	3	9	168	metagenome
12C18O_168h_50_P09_4	40157879	4	9	168	metagenome
12C18O_168h_50_P09_5	37328973	5	9	168	metagenome
12C18O_168h_50_P10_1	41995996	1	10	168	metagenome
12C18O_168h_50_P10_2	39373118	2	10	168	metagenome
12C18O_168h_50_P10_3	39468621	3	10	168	metagenome
12C18O_168h_50_P10_4	34349260	4	10	168	metagenome
12C18O_168h_50_P10_5	35400173	5	10	168	metagenome
12C18O_168h_50_P13_1	44475810	1	13	168	metagenome
12C18O_168h_50_P13_2	36578068	2	13	168	metagenome
12C18O_168h_50_P13_3	38425085	3	13	168	metagenome
12C18O_168h_50_P13_4	35471794	4	13	168	metagenome
12C18O_168h_50_P13_5	33832065	5	13	168	metagenome
12C18O_24h_100_P08_1	42961075	1	8	24	metagenome
12C18O_24h_100_P08_2	42591206	2	8	24	metagenome
12C18O_24h_100_P08_3	37505688	3	8	24	metagenome
12C18O_24h_100_P08_4	33376606	4	8	24	metagenome
12C18O_24h_100_P08_5	37944628	5	8	24	metagenome
12C18O_24h_100_P14_1	39690644	1	14	24	metagenome
12C18O_24h_100_P14_2	36255991	2	14	24	metagenome
12C18O_24h_100_P14_3	35839100	3	14	24	metagenome
12C18O_24h_100_P14_4	39412336	4	14	24	metagenome
12C18O_24h_100_P14_5	37630648	5	14	24	metagenome
12C18O_24h_100_P16_1	35643026	1	16	24	metagenome
12C18O_24h_100_P16_2	36636163	2	16	24	metagenome
12C18O_24h_100_P16_3	36956506	3	16	24	metagenome
12C18O_24h_100_P16_4	39590974	4	16	24	metagenome
12C18O_24h_100_P16_5	38756464	5	16	24	metagenome
12C18O_48h_100_P08_1	44546378	1	8	48	metagenome
12C18O_48h_100_P08_2	36403233	2	8	48	metagenome
12C18O_48h_100_P08_3	35915068	3	8	48	metagenome
12C18O_48h_100_P08_4	33992031	4	8	48	metagenome
12C18O_48h_100_P08_5	33358083	5	8	48	metagenome
12C18O_48h_100_P14_1	36429700	1	14	48	metagenome
12C18O_48h_100_P14_2	40382712	2	14	48	metagenome
12C18O_48h_100_P14_3	36540132	3	14	48	metagenome
12C18O_48h_100_P14_4	37831409	4	14	48	metagenome
12C18O_48h_100_P14_5	38173414	5	14	48	metagenome
12C18O_48h_100_P16_1	36267831	1	16	48	metagenome
12C18O_48h_100_P16_2	44038476	2	16	48	metagenome
12C18O_48h_100_P16_3	35774193	3	16	48	metagenome
12C18O_48h_100_P16_4	40693314	4	16	48	metagenome
12C18O_48h_100_P16_5	36242802	5	16	48	metagenome
12C18O_48h_50_P09_1	48580469	1	9	48	metagenome
12C18O_48h_50_P09_2	49586622	2	9	48	metagenome
12C18O_48h_50_P09_3	44267405	3	9	48	metagenome
12C18O_48h_50_P09_4	41006413	4	9	48	metagenome
12C18O_48h_50_P09_5	34814400	5	9	48	metagenome
12C18O_48h_50_P10_1	40363408	1	10	48	metagenome
12C18O_48h_50_P10_2	41797823	2	10	48	metagenome
12C18O_48h_50_P10_3	33276076	3	10	48	metagenome
12C18O_48h_50_P10_4	37917379	4	10	48	metagenome
12C18O_48h_50_P10_5	36489718	5	10	48	metagenome
12C18O_48h_50_P13_1	42896249	1	13	48	metagenome
12C18O_48h_50_P13_2	37896841	2	13	48	metagenome
12C18O_48h_50_P13_3	40545294	3	13	48	metagenome
12C18O_48h_50_P13_4	37781907	4	13	48	metagenome
12C18O_48h_50_P13_5	39013162	5	13	48	metagenome
12C18O_72h_100_P08_1	35785322	1	8	72	metagenome
12C18O_72h_100_P08_2	37203392	2	8	72	metagenome
12C18O_72h_100_P08_3	36084021	3	8	72	metagenome
12C18O_72h_100_P08_4	36357257	4	8	72	metagenome
12C18O_72h_100_P08_5	39442351	5	8	72	metagenome
12C18O_72h_100_P14_1	37400136	1	14	72	metagenome
12C18O_72h_100_P14_2	33143764	2	14	72	metagenome
12C18O_72h_100_P14_3	36035546	3	14	72	metagenome
12C18O_72h_100_P14_4	42365394	4	14	72	metagenome
12C18O_72h_100_P14_5	37955493	5	14	72	metagenome
12C18O_72h_100_P16_1	36509946	1	16	72	metagenome
12C18O_72h_100_P16_2	40304074	2	16	72	metagenome
12C18O_72h_100_P16_3	33869359	3	16	72	metagenome
12C18O_72h_100_P16_4	37041372	4	16	72	metagenome
12C18O_72h_100_P16_5	35648655	5	16	72	metagenome
12C16O_0h_100_P08_unf	76314836	unf	8	0	metagenome
12C16O_0h_100_P14_unf	67241734	unf	14	0	metagenome
12C16O_0h_100_P16_unf	85627786	unf	16	0	metagenome
12C16O_0h_50_P09_unf	72564303	unf	9	0	metagenome
12C16O_0h_50_P10_unf	80822689	unf	10	0	metagenome
12C16O_0h_50_P13_unf	78159706	unf	13	0	metagenome
12C16O_168h_100_P08_unf	73830383	unf	8	168	metagenome
12C16O_168h_100_P14_unf	81782554	unf	14	168	metagenome
12C16O_168h_100_P16_unf	73635728	unf	16	168	metagenome
12C16O_168h_50_P09_unf	82269341	unf	9	168	metagenome
12C16O_168h_50_P10_unf	94726832	unf	10	168	metagenome
12C16O_168h_50_P13_unf	85066456	unf	13	168	metagenome
12C16O_24h_100_P08_unf	70015595	unf	8	24	metagenome
12C16O_24h_100_P14_unf	77310100	unf	14	24	metagenome
12C16O_24h_100_P16_unf	73691611	unf	16	24	metagenome
12C16O_48h_100_P08_unf	69316037	unf	8	48	metagenome
12C16O_48h_100_P14_unf	76806911	unf	14	48	metagenome
12C16O_48h_100_P16_unf	73348834	unf	16	48	metagenome
12C16O_48h_50_P09_unf	83493953	unf	9	48	metagenome
12C16O_48h_50_P10_unf	68274501	unf	10	48	metagenome
12C16O_48h_50_P13_unf	93718277	unf	13	48	metagenome
12C16O_72h_100_P08_unf	74567881	unf	8	72	metagenome
12C16O_72h_100_P14_unf	83444605	unf	14	72	metagenome
12C16O_72h_100_P16_unf	73654219	unf	16	72	metagenome
